# Supplementary material for: Relationship between dynamic changes of peri-procedure anxiety and short-term prognosis in patients undergoing elective percutaneous coronary intervention for coronary heart disease: A single-center, prospective study
Source: PLoS One. 2022 Apr 1;17(4):e0266006. doi: 10.1371/journal.pone.0266006 (PMC8974971; doi:10.1371/journal.pone.0266006)
Supplement: S3 File — (XLS) [file pone.0266006.s003.xls]

## Sheet: date
Age	Gender	Spouse	Degree of education	Dummy variable of education level 1	Dummy variable of education level 2	Dummy variable of education level 3	Dummy variable of education level 4	Occupation	Income	Income dummy variable 1	Income dummy variable 2	Income dummy variable 3	Income dummy variable 4	Income dummy variable 5	medical insurance	Family history of CHD	Hypertension	Diabetes	Triglyceride	Cholesterol	High-density lipoprotein	Low density lipoprotein	Type of medication taken	Smoking	Drinking	Body mass index	Body mass index classification	Dummy variable of body mass index 1	Dummy variable of body mass index 2	Dummy variable of body mass index 3	Dummy variable of body mass index 4	CRP	Ejection fraction	Whether to implant stents	Number of stent implantation	Number of diseased vessels	Cardiac function grading	Dummy variable of cardiac function grading 1	Dummy variable of cardiac function grading 2	Angina classification	Angina grading dummy variable 1	Angina grading dummy variable 2	Angina grading dummy variable 3	Anxiety T1	Anxiety T2	Anxiety T3	Anxiety T4	Anxiety T1 grouping	Anxiety T2 grouping
51	1	1	4	0	0	0	1	1	3	0	0	1	0	0	1	0	1	0	1.14	5.53	1.42	0.94	3	1	1	22.8571	2	0	1	0	0	7.1	63	1	1	1	2	0	1	3	0	0	1	67	65	55	65	0	0
75	1	1	4	0	0	0	1	2	2	0	1	0	0	0	1	0	1	1	0.7	3.36	1.2	0.16	3	1	1	26.1224	3	0	0	1	0	6	65	1	2	1	1	1	0	1	1	0	0	56	62	52	58	0	0
72	1	1	4	0	0	0	1	2	3	0	0	1	0	0	1	0	1	0	1.2	4.33	1.4	0.86	3	0	0	22.8571	2	0	1	0	0	0.8	52	1	1	1	2	0	1	2	0	1	0	57	63	53	48	0	0
70	2	1	4	0	0	0	1	2	3	0	0	1	0	0	1	0	1	0	2.06	4.21	0.98	2.89	3	0	0	23.3091	2	0	1	0	0	1	68	1	3	1	1	1	0	1	1	0	0	54	60	50	72	0	0
69	1	1	4	0	0	0	1	2	2	0	1	0	0	0	1	0	0	0	0.94	4.6	1.46	0.5	5	1	1	16.4121	1	1	0	0	0	3.2	65	2	0	0	1	1	0	1	1	0	0	49	47	37	52	0	0
73	2	1	4	0	0	0	1	2	2	0	1	0	0	0	1	0	0	0	2.08	5.45	1.07	1.22	4	0	0	26.6667	3	0	0	1	0	0.7	60	2	0	0	2	0	1	2	0	1	0	48	62	52	54	0	0
48	1	1	4	0	0	0	1	1	2	0	1	0	0	0	2	0	1	1	1.65	2.89	1.22	2.27	3	1	1	17.7154	1	1	0	0	0	1.3	65	1	1	1	1	1	0	1	1	0	0	51	68	58	49	0	0
75	1	1	4	0	0	0	1	2	1	1	0	0	0	0	1	0	0	0	1.61	3.74	0.98	1.02	3	1	1	24.7721	3	0	0	1	0	2.1	62	2	0	0	1	1	0	1	1	0	0	45	58	48	48	0	0
59	1	1	2	0	1	0	0	2	4	0	0	0	1	0	2	0	0	0	1.53	5.46	1.29	2.84	5	1	1	23.1206	2	0	1	0	0	0.3	71	2	0	0	1	1	0	1	1	0	0	49	58	48	51	0	0
64	1	1	4	0	0	0	1	2	4	0	0	0	1	0	2	0	0	1	2.74	6.69	0.45	1.21	5	2	3	17.9592	1	1	0	0	0	0.4	45	1	2	1	2	0	1	2	0	1	0	55	73	63	58	0	1
74	1	1	4	0	0	0	1	2	5	0	0	0	0	1	1	0	0	1	4.16	5	0.84	0.79	5	0	0	22.0932	2	0	1	0	0	0	73	1	1	1	1	1	0	1	1	0	0	52	68	58	61	0	0
74	1	1	4	0	0	0	1	2	3	0	0	1	0	0	1	0	0	1	0.73	3.76	1.06	0.97	3	2	3	22.5981	2	0	1	0	0	0.7	54	1	1	1	1	1	0	1	1	0	0	56	60	55	53	0	0
52	1	1	4	0	0	0	1	1	2	0	1	0	0	0	1	0	1	0	2.95	5.05	1	1.2	3	1	1	27.7778	3	0	0	1	0	11	38	1	1	1	2	0	1	2	0	1	0	57	65	55	58	1	0
57	1	1	4	0	0	0	1	1	5	0	0	0	0	1	2	0	0	1	0.72	3.33	1.38	1.43	3	1	1	25.2493	3	0	0	1	0	0.6	65	1	3	2	1	1	0	1	1	0	0	59	68	68	60	0	0
68	1	1	4	0	0	0	1	2	2	0	1	0	0	0	1	0	0	1	1.45	4.43	1.11	1.32	5	0	0	19.8141	2	0	1	0	0	1	65	1	1	1	1	1	0	1	1	0	0	58	69	59	71	0	0
73	1	1	4	0	0	0	1	2	4	0	0	0	1	0	1	0	1	1	0.84	3.83	1.17	1.52	4	0	0	21.847	2	0	1	0	0	1	30	1	2	1	2	0	1	2	0	1	0	57	67	57	61	0	0
74	1	1	4	0	0	0	1	2	3	0	0	1	0	0	2	0	0	1	1.32	4.55	1.18	2.16	2	0	0	21.4533	2	0	1	0	0	6	60	1	2	1	1	1	0	1	1	0	0	52	64	54	56	0	0
69	1	1	4	0	0	0	1	2	2	0	1	0	0	0	2	0	1	1	2.2	3.49	0.7	1.46	3	1	1	25.8264	3	0	0	1	0	3.5	55	1	3	1	2	0	1	3	0	0	1	54	61	51	63	0	0
64	1	1	4	0	0	0	1	2	4	0	0	0	1	0	1	0	0	1	2.66	4.61	1.23	1.65	3	0	0	20.7612	2	0	1	0	0	10.4	53	1	3	1	1	1	0	1	1	0	0	57	63	53	71	0	0
74	1	1	4	0	0	0	1	2	4	0	0	0	1	0	1	0	1	1	0.78	4.67	1.47	3.2	3	0	0	24.6181	3	0	0	1	0	3	50	1	1	1	2	0	1	2	0	1	0	54	63	53	58	0	0
72	2	1	4	0	0	0	1	2	3	0	0	1	0	0	2	0	0	1	1.87	4.32	0.99	1.75	5	0	0	23.3844	2	0	1	0	0	12	72	1	2	1	1	1	0	1	1	0	0	61	63	53	68	0	0
74	2	1	4	0	0	0	1	2	3	0	0	1	0	0	2	0	0	1	0.79	3.1	0.9	1.6	4	0	0	22.8624	2	0	1	0	0	0	30	1	2	1	2	0	1	2	0	1	0	56	63	53	71	0	0
47	1	1	2	0	1	0	0	1	5	0	0	0	0	1	1	1	1	0	0.87	3.72	1.06	1.19	2	1	1	22.8571	2	0	1	0	0	0.6	47	1	1	2	2	0	1	2	0	1	0	55	74	70	60	0	1
34	1	1	1	1	0	0	0	1	5	0	0	0	0	1	2	1	0	1	1.48	4.86	1.36	2.38	3	1	1	27.4691	3	0	0	1	0	2.7	62	1	1	1	1	1	0	1	1	0	0	51	90	68	61	0	1
55	1	1	4	0	0	0	1	1	2	0	1	0	0	0	1	1	0	0	1.26	5.26	1.46	0.67	3	0	0	22.8571	2	0	1	0	0	0	70	1	1	1	1	1	0	1	1	0	0	61	68	57	59	0	0
53	1	1	4	0	0	0	1	1	3	0	0	1	0	0	1	0	1	0	1.48	2.46	0.9	0.71	3	1	1	23.03	2	0	1	0	0	12.4	50	1	3	1	2	0	1	2	0	1	0	56	68	58	49	0	0
71	1	1	4	0	0	0	1	2	2	0	1	0	0	0	1	0	0	0	0.88	5.35	1.58	2.15	3	1	1	21.8776	2	0	1	0	0	4	64	1	1	1	1	1	0	1	1	0	0	59	74	64	53	0	1
54	1	1	4	0	0	0	1	1	3	0	0	1	0	0	2	0	0	0	2.95	5.05	1	1.69	3	1	1	22.2041	2	0	1	0	0	2	72	1	2	1	1	1	0	1	1	0	0	55	67	57	55	0	0
59	1	1	4	0	0	0	1	1	4	0	0	0	1	0	1	0	1	0	5.18	4.59	0.9	1	4	0	0	25.8645	3	0	0	1	0	1	51	1	1	1	1	1	0	1	1	0	0	56	74	64	49	0	1
59	1	1	4	0	0	0	1	1	3	0	0	1	0	0	1	0	1	0	0.73	3.76	1.06	2.03	5	0	0	25.8645	3	0	0	1	0	0	51	1	1	1	1	1	0	1	1	0	0	64	72	62	63	0	1
72	1	1	4	0	0	0	1	2	2	0	1	0	0	0	1	0	0	0	2	5.32	0.98	1.52	3	0	0	20.4152	2	0	1	0	0	14	67	1	1	1	1	1	0	1	1	0	0	51	76	66	49	0	1
74	1	1	4	0	0	0	1	2	2	0	1	0	0	0	1	0	0	0	0.96	4.57	1.62	2.32	3	0	0	23.8754	2	0	1	0	0	137.9	59	1	1	1	1	1	0	1	1	0	0	57	71	61	72	0	1
35	1	1	2	0	1	0	0	1	4	0	0	0	1	0	2	0	0	0	0.67	5.86	1.41	1.89	3	1	1	23.4375	2	0	1	0	0	4.4	43	1	1	1	2	0	1	2	0	1	0	58	68	58	70	0	0
63	1	1	4	0	0	0	1	2	5	0	0	0	0	1	1	0	1	0	0.63	4.7	1.05	1.02	4	1	1	22.4913	2	0	1	0	0	0	65	1	2	2	1	1	0	1	1	0	0	54	68	68	56	0	0
66	1	1	4	0	0	0	1	2	4	0	0	0	1	0	1	0	0	0	1.13	3.83	1.19	1.81	5	1	1	22.9854	2	0	1	0	0	2.2	63	1	4	2	1	1	0	1	1	0	0	55	68	65	71	0	0
68	1	1	4	0	0	0	1	2	2	0	1	0	0	0	1	0	1	0	1.74	4.34	1.05	1.28	5	1	1	23.8754	2	0	1	0	0	0	71	1	1	1	1	1	0	1	1	0	0	56	70	57	58	0	1
68	1	1	4	0	0	0	1	2	3	0	0	1	0	0	1	0	0	0	2.25	3.29	0.9	1.82	2	1	1	19.8177	2	0	1	0	0	5	42	1	1	1	2	0	1	2	0	1	0	55	64	57	58	0	0
72	1	1	4	0	0	0	1	2	2	0	1	0	0	0	1	0	1	1	1.51	5.35	1.11	0.92	3	1	1	21.2245	2	0	1	0	0	1	64	1	5	2	1	1	0	1	1	0	0	57	65	55	74	0	0
59	1	1	4	0	0	0	1	1	4	0	0	0	1	0	2	0	0	0	2.09	5.57	1.02	1.02	3	1	1	25.9516	3	0	0	1	0	7	39	1	1	1	2	0	1	3	0	0	1	57	69	59	72	0	0
47	1	1	4	0	0	0	1	1	4	0	0	0	1	0	2	0	1	0	0.84	3.3	1.02	2.1	3	1	1	24.6181	3	0	0	1	0	0.9	68	1	3	1	1	1	0	1	1	0	0	57	67	57	81	0	0
58	1	1	4	0	0	0	1	1	3	0	0	1	0	0	2	0	0	0	0.73	3.89	1.49	1.42	2	1	1	21.2245	2	0	1	0	0	0.3	64	1	1	1	1	1	0	1	1	0	0	55	68	57	58	0	0
72	1	1	4	0	0	0	1	2	5	0	0	0	0	1	1	0	1	0	1.94	3.65	1.04	2.07	2	0	0	23.3887	2	0	1	0	0	80.4	50	1	1	1	1	1	0	1	1	0	0	56	71	71	63	0	1
70	1	1	4	0	0	0	1	2	3	0	0	1	0	0	1	0	0	0	2.42	4.45	0.97	2.03	5	0	0	21.9713	2	0	1	0	0	1	64	1	1	1	1	1	0	1	1	0	0	59	70	57	53	0	1
69	1	1	4	0	0	0	1	2	3	0	0	1	0	0	1	0	1	0	0.73	3.76	1.06	2.23	5	0	0	20.5457	2	0	1	0	0	0	65	1	1	1	2	0	1	2	0	1	0	65	71	55	67	0	1
72	1	1	4	0	0	0	1	2	1	1	0	0	0	0	1	0	1	0	0.64	2.81	1.13	3.22	5	0	0	23.3887	2	0	1	0	0	0.6	50	1	2	1	2	0	1	3	0	0	1	60	70	55	45	0	1
73	1	1	4	0	0	0	1	2	3	0	0	1	0	0	1	0	1	0	1.68	5.73	0.97	1.06	4	0	0	22.8571	2	0	1	0	0	0	66	1	1	1	1	1	0	1	1	0	0	54	64	55	58	0	0
56	1	1	4	0	0	0	1	2	4	0	0	0	1	0	2	0	0	0	0.79	3.1	0.9	1.7	3	0	0	25.4694	3	0	0	1	0	1	46	1	1	1	2	0	1	2	0	1	0	58	70	64	67	0	1
51	1	1	2	0	1	0	0	1	5	0	0	0	0	1	2	0	1	0	0.9	5.8	1.5	0.82	3	1	1	22.4913	2	0	1	0	0	0	46	1	1	1	2	0	1	2	0	1	0	56	65	55	52	0	0
77	2	1	4	0	0	0	1	2	1	1	0	0	0	0	1	0	1	0	1.23	4.46	1.04	1.3	3	0	0	16.4444	1	1	0	0	0	0	56	1	1	1	2	0	1	3	0	0	1	63	73	70	63	0	1
64	2	1	4	0	0	0	1	2	2	0	1	0	0	0	1	0	1	0	1.35	4.25	0.93	1.5	3	0	0	20.8117	2	0	1	0	0	1	65	1	1	1	1	1	0	1	1	0	0	57	70	70	55	0	1
82	2	1	4	0	0	0	1	2	1	1	0	0	0	0	1	0	1	0	1.87	4.32	1.99	2.98	2	0	0	26.5625	3	0	0	1	0	0	68	1	1	1	1	1	0	1	1	0	0	56	68	58	48	0	0
74	2	1	4	0	0	0	1	2	3	0	0	1	0	0	1	0	0	0	0.7	3.24	1.35	1.75	3	0	0	20.8117	2	0	1	0	0	4.3	50	1	1	1	1	1	0	1	1	0	0	59	67	57	64	0	0
68	2	1	4	0	0	0	1	2	2	0	1	0	0	0	1	0	0	0	2.06	4.21	0.98	1.1	3	0	0	23.4375	2	0	1	0	0	4.4	68	1	2	1	1	1	0	1	1	0	0	61	65	55	63	0	0
77	2	1	4	0	0	0	1	2	4	0	0	0	1	0	1	0	1	0	1.53	3.32	0.74	1.48	3	0	0	20.7031	2	0	1	0	0	1	70	1	1	1	1	1	0	1	1	0	0	58	65	55	54	0	0
56	2	1	4	0	0	0	1	1	4	0	0	0	1	0	1	0	0	0	1.28	5.81	1.32	1.78	3	0	0	20.3125	2	0	1	0	0	1	55	1	2	1	1	1	0	1	1	0	0	56	71	68	63	0	1
68	2	1	4	0	0	0	1	2	3	0	0	1	0	0	1	0	1	0	1.99	4.73	1.16	1.58	4	0	0	16.8889	1	1	0	0	0	6.5	73	1	1	1	1	1	0	1	1	0	0	53	71	68	47	0	1
77	2	1	4	0	0	0	1	2	3	0	0	1	0	0	1	0	0	0	1.65	2.89	1.22	1.3	5	0	0	23.4375	2	0	1	0	0	8.8	64	1	1	1	1	1	0	1	1	0	0	54	68	64	59	0	0
81	2	1	4	0	0	0	1	2	1	1	0	0	0	0	1	0	1	0	1.3	4.28	1.44	2	6	0	0	20.9566	2	0	1	0	0	4.3	67	1	1	1	1	1	0	1	1	0	0	51	68	64	62	0	0
66	2	1	4	0	0	0	1	2	3	0	0	1	0	0	1	0	1	0	2	5.32	0.98	0.84	2	0	0	22.0386	2	0	1	0	0	1	66	1	1	1	1	1	0	1	1	0	0	55	65	57	71	0	0
70	2	1	4	0	0	0	1	2	5	0	0	0	0	1	1	0	0	0	1.3	4.28	1.44	4.36	2	0	0	26.6728	3	0	0	1	0	1.3	61	1	2	1	1	1	0	1	1	0	0	56	67	57	70	0	0
54	2	1	4	0	0	0	1	1	3	0	0	1	0	0	2	0	1	0	2.57	4.92	1.11	1.03	3	0	0	22.6562	2	0	1	0	0	1	63	1	2	1	1	1	0	1	1	0	0	62	68	55	62	0	0
70	2	1	4	0	0	0	1	2	4	0	0	0	1	0	2	0	0	0	0.96	4.57	1.62	1.09	3	0	0	25.3906	3	0	0	1	0	0.7	68	1	2	1	1	1	0	1	1	0	0	60	69	59	48	0	0
69	2	1	4	0	0	0	1	2	4	0	0	0	1	0	2	0	1	0	1.26	5.26	1.46	1.43	3	0	0	21.4844	2	0	1	0	0	1	64	1	1	1	1	1	0	1	1	0	0	56	68	70	61	0	0
74	2	1	4	0	0	0	1	2	2	0	1	0	0	0	1	0	0	0	1.74	4.34	1.05	1.01	3	0	0	26.7094	3	0	0	1	0	0	62	1	2	1	1	1	0	1	1	0	0	52	71	66	48	0	1
51	1	1	4	0	0	0	1	1	1	1	0	0	0	0	1	1	0	0	1.34	3.12	0.9	1.23	3	1	1	31.1419	4	0	0	0	1	0.6	69	1	2	1	1	1	0	1	1	0	0	59	62	52	59	0	0
51	1	1	4	0	0	0	1	1	3	0	0	1	0	0	1	0	1	0	1.35	4.25	0.93	0.85	4	1	1	22.8571	2	0	1	0	0	0.6	63	1	2	1	1	1	0	1	1	0	0	55	64	54	64	0	0
59	1	1	4	0	0	0	1	1	4	0	0	0	1	0	1	0	1	0	1.94	3.65	1.04	2.16	6	0	0	23.6614	2	0	1	0	0	16.1	67	1	1	1	1	1	0	1	1	0	0	57	64	54	52	0	0
68	1	1	4	0	0	0	1	2	3	0	0	1	0	0	2	0	1	0	0.75	3.79	1.06	1.07	5	0	0	20.7612	2	0	1	0	0	29.3	74	1	2	1	1	1	0	1	1	0	0	57	64	54	62	0	0
74	1	1	4	0	0	0	1	2	4	0	0	0	1	0	2	0	1	0	0.88	5.35	1.58	0.72	3	0	0	17.301	1	1	0	0	0	1	55	1	2	1	1	1	0	1	1	0	0	57	58	48	55	0	0
82	1	1	4	0	0	0	1	2	1	1	0	0	0	0	1	0	0	0	0.72	3.33	1.38	2.01	6	2	3	17.5771	1	1	0	0	0	9	49	1	3	1	2	0	1	2	0	1	0	52	63	53	75	0	0
85	1	1	4	0	0	0	1	2	1	1	0	0	0	0	1	0	0	0	1.83	4.73	1	0.54	3	2	3	20.7612	2	0	1	0	0	3	66	1	1	1	1	1	0	1	1	0	0	58	63	53	58	0	0
66	1	1	4	0	0	0	1	2	3	0	0	1	0	0	1	0	1	0	1.63	3.96	0.94	0.57	3	2	3	23.03	2	0	1	0	0	5.7	57	1	1	1	1	1	0	1	1	0	0	55	60	50	61	0	0
59	1	1	4	0	0	0	1	1	3	0	0	1	0	0	1	0	0	0	0.96	4.57	1.62	1.02	5	1	1	18.7783	2	0	1	0	0	1	62	1	1	1	1	1	0	1	1	0	0	62	62	52	64	0	0
75	1	1	4	0	0	0	1	2	2	0	1	0	0	0	1	0	0	0	2.54	4.68	1.09	0.9	3	1	1	26.1224	3	0	0	1	0	6	65	1	2	1	1	1	0	1	1	0	0	59	64	54	76	0	0
67	1	1	4	0	0	0	1	2	3	0	0	1	0	0	1	0	1	0	2.57	4.92	1.11	1.07	3	1	1	22.0386	2	0	1	0	0	1	60	1	1	1	1	1	0	1	1	0	0	64	63	53	60	0	0
69	1	1	4	0	0	0	1	2	2	0	1	0	0	0	1	0	1	0	1.75	4.07	1.04	1.24	5	1	1	27.7778	3	0	0	1	0	0	35	1	2	1	2	0	1	2	0	1	0	56	62	52	61	0	0
70	1	1	4	0	0	0	1	2	1	1	0	0	0	0	1	0	0	0	1.92	4.54	0.9	3.21	5	1	1	22.0932	2	0	1	0	0	1	52	1	1	1	2	0	1	2	0	1	0	52	61	51	45	0	0
61	1	1	4	0	0	0	1	2	2	0	1	0	0	0	1	0	0	0	2.24	3.55	0.9	1.02	3	1	1	20.7612	2	0	1	0	0	1	60	1	2	2	1	1	0	1	1	0	0	58	61	51	70	0	0
66	1	1	4	0	0	0	1	2	4	0	0	0	1	0	1	0	0	0	2.54	4.68	1.09	1.59	3	1	1	22.8571	2	0	1	0	0	84	54	1	1	1	1	1	0	1	1	0	0	51	61	51	60	0	0
67	1	1	4	0	0	0	1	2	2	0	1	0	0	0	1	0	1	0	2	4.3	0.74	1.34	3	1	1	27.0416	3	0	0	1	0	0	46	1	2	1	2	0	1	2	0	1	0	55	61	51	60	0	0
43	1	1	4	0	0	0	1	1	3	0	0	1	0	0	2	0	1	0	1.99	5.68	1.21	1.9	3	1	1	23.1834	2	0	1	0	0	1	68	1	1	1	1	1	0	1	1	0	0	62	62	52	58	0	0
48	1	1	4	0	0	0	1	2	4	0	0	0	1	0	2	0	1	0	0.74	5.21	1.17	3.36	3	1	1	25.7117	3	0	0	1	0	7.4	56	1	2	1	1	1	0	1	1	0	0	59	60	50	61	0	0
53	1	1	4	0	0	0	1	1	5	0	0	0	0	1	1	0	1	0	7.42	6.05	0.9	0.76	3	0	0	24.2215	3	0	0	1	0	6.4	66	1	1	1	1	1	0	1	1	0	0	55	62	52	46	0	0
59	1	1	4	0	0	0	1	1	2	0	1	0	0	0	1	0	1	0	1.48	2.46	0.9	2.08	3	0	0	21.2245	2	0	1	0	0	0	69	1	1	1	1	1	0	1	1	0	0	58	61	51	51	0	0
63	1	1	4	0	0	0	1	2	3	0	0	1	0	0	1	0	1	0	0.92	4.69	1.53	1.24	5	0	0	22.921	2	0	1	0	0	37.9	71	1	1	1	1	1	0	1	1	0	0	54	64	54	68	0	0
66	1	1	4	0	0	0	1	2	2	0	1	0	0	0	1	0	1	0	2	5.48	1.02	1.4	5	0	0	21.2245	2	0	1	0	0	0	67	1	1	1	1	1	0	1	1	0	0	54	63	53	55	0	0
78	1	1	4	0	0	0	1	2	3	0	0	1	0	0	1	0	1	0	0.9	5.8	1.5	1.65	5	0	0	23.8751	2	0	1	0	0	0	66	1	3	1	1	1	0	1	1	0	0	54	61	51	75	0	0
66	1	1	4	0	0	0	1	2	2	0	1	0	0	0	1	0	0	0	2	6.05	0.9	0.69	3	0	0	20.7612	2	0	1	0	0	2.3	58	1	3	1	2	0	1	2	0	1	0	57	60	50	68	0	0
49	1	1	4	0	0	0	1	1	2	0	1	0	0	0	2	0	1	0	0.78	4.67	1.47	2.23	5	0	0	25.4694	3	0	0	1	0	0	65	1	2	1	1	1	0	1	1	0	0	59	64	54	58	0	0
74	1	1	4	0	0	0	1	2	3	0	0	1	0	0	2	0	0	0	0.84	3.83	1.17	1.36	4	0	0	22.8571	2	0	1	0	0	0	64	1	3	1	1	1	0	1	1	0	0	54	64	54	56	0	0
74	1	1	4	0	0	0	1	2	1	1	0	0	0	0	2	0	1	0	0.73	3.89	1.49	1.36	3	0	0	22.8571	2	0	1	0	0	3.9	67	1	2	1	1	1	0	1	1	0	0	61	63	53	62	0	0
42	1	1	4	0	0	0	1	1	3	0	0	1	0	0	2	0	0	0	1.53	3.32	0.74	1.58	3	1	1	23.6713	2	0	1	0	0	0.7	39	1	2	1	2	0	1	2	0	1	0	54	56	46	49	0	0
44	1	1	3	0	0	1	0	1	3	0	0	1	0	0	1	0	0	0	2.74	6.69	1.15	1.2	3	1	1	23.8751	2	0	1	0	0	2.4	48	1	1	1	1	1	0	1	1	0	0	58	61	51	65	0	0
72	2	1	4	0	0	0	1	2	4	0	0	0	1	0	1	0	0	0	1.31	5.15	1.8	1.14	5	1	1	21.4844	2	0	1	0	0	0	55	1	2	1	1	1	0	1	1	0	0	57	63	53	52	0	0
61	2	1	4	0	0	0	1	2	3	0	0	1	0	0	1	0	0	0	2.52	4.91	1.1	1.03	5	0	0	23.3091	2	0	1	0	0	0.1	47	1	3	1	2	0	1	2	0	1	0	61	64	54	68	0	0
60	2	1	4	0	0	0	1	2	3	0	0	1	0	0	1	0	1	0	0.71	2.93	1.39	3.92	3	0	0	23.4375	2	0	1	0	0	0.2	65	1	1	1	1	1	0	1	1	0	0	58	63	53	58	0	0
67	2	1	4	0	0	0	1	2	4	0	0	0	1	0	1	0	1	0	0.44	2.09	1.18	4.27	3	0	0	27.4714	3	0	0	1	0	6.7	67	1	1	1	1	1	0	1	1	0	0	55	63	53	57	0	0
80	2	1	4	0	0	0	1	2	1	1	0	0	0	0	1	0	0	0	1.2	3.76	1.2	1.37	5	0	0	17.0874	1	1	0	0	0	0.8	60	1	1	1	1	1	0	1	1	0	0	52	62	52	62	0	0
60	2	1	4	0	0	0	1	2	3	0	0	1	0	0	1	0	0	1	2.42	4.45	0.97	2.45	3	0	0	23.4375	2	0	1	0	0	0.8	65	1	4	2	2	0	1	2	0	1	0	56	62	52	59	0	0
81	2	1	4	0	0	0	1	2	2	0	1	0	0	0	1	0	0	0	1.87	4.32	0.99	1.02	3	0	0	21.2279	2	0	1	0	0	0.7	67	1	3	3	1	1	0	1	1	0	0	59	57	47	80	0	0
73	1	1	4	0	0	0	1	2	1	1	0	0	0	0	2	0	1	1	0.68	4.21	1.29	1.56	3	1	1	16.6531	1	1	0	0	0	1.2	60	2	0	0	1	1	0	1	1	0	0	56	64	55	53	0	0
58	1	1	3	0	0	1	0	1	3	0	0	1	0	0	1	0	0	1	0.65	3.88	1.02	1.4	4	1	1	23.3067	2	0	1	0	0	0.5	70	2	0	0	1	1	0	1	1	0	0	64	68	78	55	0	0
56	1	1	2	0	1	0	0	2	4	0	0	0	1	0	1	0	0	1	1.48	4.86	1.36	1.21	5	1	1	30.4218	4	0	0	0	1	0.5	73	2	0	0	1	1	0	1	1	0	0	63	78	57	54	0	1
80	1	1	4	0	0	0	1	2	1	1	0	0	0	0	1	0	0	1	2.24	3.55	0.9	1.68	5	1	1	23.5883	2	0	1	0	0	0.5	69	2	0	0	1	1	0	1	1	0	0	57	67	57	47	0	0
54	1	1	3	0	0	1	0	1	4	0	0	0	1	0	1	0	0	1	1.61	3.74	0.98	1.32	4	1	1	22.4913	2	0	1	0	0	9	54	2	0	0	2	0	1	2	0	1	0	60	68	58	42	0	0
66	2	1	4	0	0	0	1	2	3	0	0	1	0	0	1	0	1	0	0.83	3.83	1.17	1.42	3	0	0	24.6548	3	0	0	1	0	1	60	2	0	0	1	1	0	1	1	0	0	67	75	65	53	0	1
63	2	1	4	0	0	0	1	2	3	0	0	1	0	0	1	0	1	0	0.87	3.72	1.06	2.83	5	0	0	33.2986	4	0	0	0	1	4	65	2	0	0	1	1	0	1	1	0	0	75	71	60	59	1	1
63	2	1	4	0	0	0	1	2	3	0	0	1	0	0	1	0	1	0	1.82	3.38	0.68	1.28	4	0	0	27.3923	3	0	0	1	0	1.9	45	2	0	0	2	0	1	2	0	1	0	61	65	55	55	0	0
68	2	1	4	0	0	0	1	2	3	0	0	1	0	0	1	0	0	0	0.94	5.38	1.71	1.14	5	0	0	22.2222	2	0	1	0	0	68.1	70	2	0	0	1	1	0	1	1	0	0	62	64	57	51	0	0
48	2	1	1	1	0	0	0	1	4	0	0	0	1	0	1	1	1	0	3.78	5.71	1.31	1.68	3	0	0	22.8624	2	0	1	0	0	2.5	66	2	0	0	1	1	0	1	1	0	0	61	61	51	45	0	0
70	1	1	4	0	0	0	1	2	3	0	0	1	0	0	2	0	0	0	1.08	3.53	1.03	1.44	3	1	1	24.2215	3	0	0	1	0	1	67	2	0	0	1	1	0	1	1	0	0	68	62	52	45	0	0
65	1	1	4	0	0	0	1	2	4	0	0	0	1	0	1	0	0	0	2.66	4.61	1.23	1.02	3	1	1	24.2215	3	0	0	1	0	2.9	68	2	0	0	1	1	0	1	1	0	0	62	64	54	48	0	0
66	1	1	4	0	0	0	1	2	4	0	0	0	1	0	1	0	1	1	2.44	5.34	1.04	1.35	3	1	1	21.2585	2	0	1	0	0	2	55	2	0	0	2	0	1	2	0	1	0	61	64	54	49	0	0
77	1	1	4	0	0	0	1	2	2	0	1	0	0	0	1	0	0	0	1.82	3.38	0.68	1.83	6	1	1	20.7476	2	0	1	0	0	1.3	64	2	0	0	1	1	0	1	1	0	0	61	60	50	51	0	0
74	1	1	4	0	0	0	1	2	3	0	0	1	0	0	1	0	1	0	4.58	5.99	1	1.44	3	1	1	26.5731	3	0	0	1	0	1.5	68	2	0	0	1	1	0	1	1	0	0	56	57	47	51	0	0
55	2	1	2	0	1	0	0	1	4	0	0	0	1	0	2	0	0	0	0.92	4.12	1.15	1.23	5	0	0	27.9421	3	0	0	1	0	1	63	2	0	0	1	1	0	1	1	0	0	61	64	54	58	0	0
64	2	1	4	0	0	0	1	2	4	0	0	0	1	0	1	0	0	0	0.55	2.92	1.31	1.07	4	0	0	23.4375	2	0	1	0	0	0.5	68	2	0	0	1	1	0	1	1	0	0	56	61	51	51	0	0
70	2	1	4	0	0	0	1	2	3	0	0	1	0	0	2	0	1	0	0.92	4.69	0.68	2.03	3	0	0	21.2084	2	0	1	0	0	1.2	61	2	0	0	1	1	0	1	1	0	0	61	64	54	53	0	0
66	1	1	4	0	0	0	1	2	2	0	1	0	0	0	1	0	1	0	0.95	4.76	1.3	2.3	3	1	1	22.6474	2	0	1	0	0	1.1	62	2	0	0	1	1	0	1	1	0	0	58	74	64	44	0	1
69	1	1	4	0	0	0	1	2	5	0	0	0	0	1	1	0	0	0	3.05	4.85	0.9	1.7	5	1	1	25.7117	3	0	0	1	0	0.4	68	2	0	0	1	1	0	1	1	0	0	75	74	60	52	1	1
65	1	1	4	0	0	0	1	2	2	0	1	0	0	0	1	0	1	0	1	5	1	1.87	2	1	1	19.052	2	0	1	0	0	0.2	71	2	0	0	1	1	0	1	1	0	0	58	70	64	51	0	1
71	1	1	4	0	0	0	1	2	2	0	1	0	0	0	1	0	0	0	1.54	4.78	1.21	1.68	3	1	1	21.048	2	0	1	0	0	3	73	2	0	0	1	1	0	1	1	0	0	54	68	58	51	0	0
76	1	1	4	0	0	0	1	2	3	0	0	1	0	0	2	0	1	0	0.92	4.12	1.09	1.28	3	1	1	24.093	3	0	0	1	0	0.4	66	2	0	0	1	1	0	1	1	0	0	61	78	68	55	0	1
70	1	1	4	0	0	0	1	2	2	0	1	0	0	0	2	0	0	0	1	3.3	1.02	3.38	3	1	1	24.1115	3	0	0	1	0	6	68	2	0	0	1	1	0	1	1	0	0	64	68	58	47	0	0
69	1	1	4	0	0	0	1	2	3	0	0	1	0	0	1	0	1	0	0.64	3.57	1.44	2.24	3	1	1	24.677	3	0	0	1	0	1.5	78	2	0	0	1	1	0	1	1	0	0	64	60	57	47	0	0
65	1	1	4	0	0	0	1	2	4	0	0	0	1	0	2	0	0	0	4.16	5	0.84	1.21	3	1	1	28.0102	4	0	0	0	1	0.2	65	2	0	0	1	1	0	1	1	0	0	63	68	71	56	0	0
75	1	1	4	0	0	0	1	2	3	0	0	1	0	0	2	0	1	0	0.79	3.69	1.25	4.49	4	1	1	22.4913	2	0	1	0	0	5	64	2	0	0	1	1	0	1	1	0	0	65	67	57	52	0	0
49	1	1	3	0	0	1	0	1	5	0	0	0	0	1	1	0	1	0	1.62	5.24	1.44	2.31	4	1	1	21.7738	2	0	1	0	0	0.3	62	2	0	0	1	1	0	1	1	0	0	52	70	60	48	0	1
71	2	1	4	0	0	0	1	2	3	0	0	1	0	0	1	0	1	0	4.58	5.99	1	1.32	5	0	0	38.9543	4	0	0	0	1	1.1	61	2	0	0	1	1	0	1	1	0	0	60	79	78	59	0	1
52	2	1	2	0	1	0	0	1	4	0	0	0	1	0	2	0	0	0	2.24	3.55	0.9	1.62	3	0	0	24.974	3	0	0	1	0	3	67	2	0	0	1	1	0	1	1	0	0	53	69	59	52	0	0
75	2	1	4	0	0	0	1	2	1	1	0	0	0	0	1	0	1	0	0.88	3.73	1.12	0.14	3	0	0	28	4	0	0	0	1	0.4	72	2	0	0	1	1	0	1	1	0	0	61	68	64	50	0	0
58	2	1	4	0	0	0	1	2	5	0	0	0	0	1	1	0	1	0	1.44	5.06	0.96	1.3	3	0	0	16.6493	1	1	0	0	0	0.1	71	2	0	0	1	1	0	1	1	0	0	68	66	57	54	0	0
61	2	1	4	0	0	0	1	2	2	0	1	0	0	0	1	0	0	0	2	4.59	0.9	0.35	3	0	0	28.0404	4	0	0	0	1	0.2	61	2	0	0	2	0	1	2	0	1	0	57	67	57	53	0	0
62	2	1	4	0	0	0	1	2	2	0	1	0	0	0	1	0	0	0	1.44	5.06	0.96	5.99	4	0	0	23.4375	2	0	1	0	0	5.1	71	2	0	0	1	1	0	1	1	0	0	64	66	56	47	0	0
72	2	1	4	0	0	0	1	2	3	0	0	1	0	0	2	0	1	0	0.94	5.38	1.71	1.65	5	0	0	24.6548	3	0	0	1	0	0.3	73	2	0	0	1	1	0	1	1	0	0	69	70	60	49	0	1
56	2	1	2	0	1	0	0	1	5	0	0	0	0	1	1	0	1	0	0.55	2.92	1.31	4.81	3	0	0	26.0375	3	0	0	1	0	0.2	66	2	0	0	1	1	0	1	1	0	0	72	78	55	47	1	1
59	2	1	4	0	0	0	1	2	3	0	0	1	0	0	2	0	0	0	2.08	5.45	1.07	2.05	3	0	0	27.7008	3	0	0	1	0	1.3	66	2	0	0	1	1	0	1	1	0	0	61	68	55	48	0	0
73	1	1	4	0	0	0	1	2	3	0	0	1	0	0	1	0	1	1	1.54	4.78	0.65	1.05	4	1	1	25.9516	3	0	0	1	0	8	63	2	0	0	1	1	0	1	1	0	0	61	64	54	52	0	0
75	1	1	4	0	0	0	1	2	2	0	1	0	0	0	1	0	1	0	0.68	4.21	1.29	0.35	4	1	1	24.5089	3	0	0	1	0	4	73	2	0	0	1	1	0	1	1	0	0	54	64	54	54	0	0
71	1	1	4	0	0	0	1	2	2	0	1	0	0	0	1	0	1	0	1.08	3.53	1.03	2	3	1	1	26.4915	3	0	0	1	0	1.17	62	2	0	0	1	1	0	1	1	0	0	62	60	50	55	0	0
70	1	1	4	0	0	0	1	2	2	0	1	0	0	0	1	0	0	1	1.92	4.54	0.9	1.23	3	1	1	21.2585	2	0	1	0	0	8	41	2	0	0	2	0	1	2	0	1	0	53	60	50	53	0	0
74	1	1	4	0	0	0	1	2	2	0	1	0	0	0	2	0	1	1	1.31	4.47	1.33	2.35	3	1	1	28.6501	4	0	0	0	1	13.6	63	2	0	0	1	1	0	1	1	0	0	58	64	54	44	0	0
67	1	1	4	0	0	0	1	2	2	0	1	0	0	0	2	0	0	0	1.65	5.2	1.36	0.32	5	1	1	22.4913	2	0	1	0	0	23	73	2	0	0	1	1	0	1	1	0	0	51	70	54	54	0	1
56	1	1	2	0	1	0	0	1	4	0	0	0	1	0	1	0	0	0	2.2	3.49	0.7	1.35	4	1	1	23.6614	2	0	1	0	0	1	60	2	0	0	1	1	0	1	1	0	0	53	60	50	52	0	0
64	1	1	4	0	0	0	1	2	3	0	0	1	0	0	1	0	1	0	3.65	5	0.9	2.57	3	1	1	17.7557	1	1	0	0	0	19	69	2	0	0	1	1	0	1	1	0	0	62	64	54	56	0	0
74	1	1	4	0	0	0	1	2	2	0	1	0	0	0	1	0	1	0	1.45	3.33	0.9	2.01	3	1	1	22.3435	2	0	1	0	0	1	54	2	0	0	1	1	0	1	1	0	0	59	64	54	49	0	0
65	1	1	4	0	0	0	1	2	4	0	0	0	1	0	1	0	1	0	2	4.3	0.9	0.69	5	1	1	24.8016	3	0	0	1	0	0.5	73	2	0	0	1	1	0	1	1	0	0	64	62	52	55	0	0
66	1	1	4	0	0	0	1	2	3	0	0	1	0	0	1	0	0	0	2.8	4.87	0.93	1.42	5	1	1	26.2188	3	0	0	1	0	0.4	70	2	0	0	1	1	0	1	1	0	0	61	62	52	45	0	0
58	1	1	4	0	0	0	1	2	4	0	0	0	1	0	1	0	0	1	2.08	5.45	1.07	1.25	5	1	1	20.5191	2	0	1	0	0	0.3	68	2	0	0	1	1	0	1	1	0	0	65	61	51	51	0	0
66	1	1	4	0	0	0	1	2	4	0	0	0	1	0	1	0	1	0	0.82	4.14	1.31	2	4	1	1	26.0262	3	0	0	1	0	0.12	62	2	0	0	1	1	0	1	1	0	0	62	61	51	49	0	0
63	1	1	4	0	0	0	1	2	3	0	0	1	0	0	1	0	0	0	0.64	4.5	1.44	1.02	3	1	1	24.2215	3	0	0	1	0	7.2	66	2	0	0	1	1	0	1	1	0	0	71	60	50	52	1	0
57	1	1	4	0	0	0	1	1	4	0	0	0	1	0	2	0	0	0	1.2	4.33	1.4	2.4	4	1	1	26.1224	3	0	0	1	0	1	58	2	0	0	2	0	1	2	0	1	0	58	64	54	53	0	0
72	1	1	4	0	0	0	1	2	2	0	1	0	0	0	2	0	1	0	1.62	5.24	1.44	1.2	5	1	1	25.763	3	0	0	1	0	55.6	60	2	0	0	1	1	0	1	1	0	0	55	61	51	52	0	0
47	1	1	3	0	0	1	0	1	5	0	0	0	0	1	1	0	0	0	1.31	4.47	1.33	3.53	3	1	1	28.306	4	0	0	0	1	7.7	69	2	0	0	1	1	0	1	1	0	0	62	64	54	50	0	0
55	1	1	2	0	1	0	0	1	5	0	0	0	0	1	1	0	1	0	1.53	5.46	1.29	2	5	1	1	23.1206	2	0	1	0	0	2.8	61	2	0	0	1	1	0	1	1	0	0	72	62	52	55	1	0
52	1	1	2	0	1	0	0	1	4	0	0	0	1	0	1	0	0	0	6.92	4.32	0.9	3.2	5	1	1	24.2215	3	0	0	1	0	0.5	69	2	0	0	1	1	0	1	1	0	0	53	60	50	45	0	0
53	1	1	4	0	0	0	1	1	4	0	0	0	1	0	2	0	0	0	0.88	3.73	1.12	3.2	5	1	1	25.4028	3	0	0	1	0	1.5	70	2	0	0	1	1	0	1	1	0	0	62	61	51	53	0	0
54	1	1	2	0	1	0	0	1	2	0	1	0	0	0	1	0	0	0	1.13	3.83	1.19	2.14	5	1	1	25.6055	3	0	0	1	0	0.6	65	2	0	0	1	1	0	1	1	0	0	62	61	51	54	0	0
67	2	1	4	0	0	0	1	2	5	0	0	0	0	1	1	0	0	0	2	3.33	0.9	0.12	6	0	0	27.0552	3	0	0	1	0	0.3	62	2	0	0	1	1	0	1	1	0	0	64	64	54	52	0	0
74	2	1	4	0	0	0	1	2	3	0	0	1	0	0	1	0	0	1	1.83	2.72	0.7	1.01	3	0	0	27.5556	3	0	0	1	0	0.5	69	2	0	0	1	1	0	1	1	0	0	55	62	52	52	0	0
67	2	1	4	0	0	0	1	2	3	0	0	1	0	0	1	0	0	0	0.79	3.69	1.25	2.65	2	0	0	26.7094	3	0	0	1	0	1.02	74	2	0	0	1	1	0	1	1	0	0	57	62	52	54	0	0
65	2	1	4	0	0	0	1	2	4	0	0	0	1	0	1	0	1	0	0.94	5.38	1.71	1.22	3	0	0	29.865	4	0	0	0	1	2.6	70	2	0	0	1	1	0	1	1	0	0	56	64	54	53	0	0
63	2	1	4	0	0	0	1	2	2	0	1	0	0	0	1	0	1	0	1.08	3.53	1.03	1.69	3	0	0	23.3091	2	0	1	0	0	7	44	2	0	0	2	0	1	3	0	0	1	58	61	51	51	0	0
76	2	1	4	0	0	0	1	2	4	0	0	0	1	0	1	0	1	0	1.72	4.73	0.98	1.71	3	0	0	22.6667	2	0	1	0	0	0.1	65	2	0	0	1	1	0	1	1	0	0	71	61	51	49	1	0
78	2	1	4	0	0	0	1	2	1	1	0	0	0	0	1	0	1	0	1.61	3.74	0.98	1.65	3	0	0	24.974	3	0	0	1	0	2.3	54	2	0	0	1	1	0	1	1	0	0	58	61	51	46	0	0
81	2	1	4	0	0	0	1	2	2	0	1	0	0	0	1	0	1	0	1.33	5.1	1.17	0.94	4	0	0	27.0552	3	0	0	1	0	0.6	62	2	0	0	1	1	0	1	1	0	0	57	61	51	45	0	0
71	2	1	4	0	0	0	1	2	2	0	1	0	0	0	1	0	1	0	0.88	3.73	1.12	1.22	3	0	0	24.2188	3	0	0	1	0	0.5	62	2	0	0	1	1	0	1	1	0	0	54	56	46	48	0	0
75	2	1	4	0	0	0	1	2	3	0	0	1	0	0	1	0	0	0	0.63	3.71	1.05	2.3	4	0	0	28.6726	4	0	0	0	1	2	62	2	0	0	1	1	0	1	1	0	0	54	56	46	45	0	0
76	2	1	4	0	0	0	1	2	2	0	1	0	0	0	1	0	1	0	1.63	3.96	0.94	1.64	4	0	0	27.4077	3	0	0	1	0	1.2	61	2	0	0	1	1	0	1	1	0	0	56	53	43	49	0	0
56	2	1	4	0	0	0	1	1	3	0	0	1	0	0	2	0	0	0	1.65	5.2	1.36	2.21	3	0	0	27.9421	3	0	0	1	0	11.1	40	2	0	0	2	0	1	3	0	0	1	61	62	52	48	0	0
71	2	1	4	0	0	0	1	2	3	0	0	1	0	0	2	0	1	0	2.44	5.34	1.04	4.36	3	0	0	23.5883	2	0	1	0	0	0.8	68	2	0	0	1	1	0	1	1	0	0	57	62	52	53	0	0
71	2	1	4	0	0	0	1	2	2	0	1	0	0	0	2	0	0	0	0.67	5.86	1.41	0.5	5	0	0	21.6441	2	0	1	0	0	5.2	42	2	0	0	2	0	1	2	0	1	0	69	61	51	49	0	0
74	2	1	4	0	0	0	1	2	4	0	0	0	1	0	2	0	0	0	0.55	2.92	1.31	1.21	3	0	0	29.3333	4	0	0	0	1	1.1	67	2	0	0	1	1	0	1	1	0	0	68	60	50	48	0	0
52	2	1	3	0	0	1	0	1	3	0	0	1	0	0	1	0	0	0	1.72	4.73	0.98	2.5	3	0	0	24.7676	3	0	0	1	0	1.73	60	2	0	0	1	1	0	1	1	0	0	57	62	52	53	0	0
70	1	1	4	0	0	0	1	2	3	0	0	1	0	0	2	0	0	1	3	4.91	1.1	2.27	3	2	3	22.8571	2	0	1	0	0	1	67	1	1	1	1	1	0	1	1	0	0	57	64	57	55	0	0
62	1	1	4	0	0	0	1	2	4	0	0	0	1	0	1	0	0	1	3.96	5.51	1.9	1.48	4	0	0	20.7612	2	0	1	0	0	1	44	1	1	1	2	0	1	2	0	1	0	61	71	78	52	0	1
69	1	1	4	0	0	0	1	2	4	0	0	0	1	0	1	0	1	1	0.7	3.36	1.2	1.81	3	0	0	22.8571	2	0	1	0	0	1	66	1	4	1	1	1	0	1	1	0	0	56	70	70	49	0	1
84	2	1	4	0	0	0	1	2	1	1	0	0	0	0	1	0	1	1	2	4.3	1.08	2	5	0	0	21.4844	2	0	1	0	0	1.5	50	1	2	1	1	1	0	1	1	0	0	52	68	70	70	0	0
70	2	1	4	0	0	0	1	2	2	0	1	0	0	0	2	0	0	1	1.73	5.55	1.65	5.92	3	0	0	31.8878	4	0	0	0	1	1	59	1	1	1	1	1	0	1	1	0	0	60	66	55	54	0	0
67	2	1	4	0	0	0	1	2	4	0	0	0	1	0	1	0	0	0	1.74	4.34	1.05	1.17	5	0	0	22.6003	2	0	1	0	0	28.4	66	1	1	1	1	1	0	1	1	0	0	57	61	51	63	0	0
57	1	1	4	0	0	0	1	1	4	0	0	0	1	0	1	0	0	0	1.99	5.68	1.21	2.82	4	1	1	27.6817	3	0	0	1	0	5	66	1	2	2	1	1	0	1	1	0	0	57	68	58	53	0	0
67	1	1	4	0	0	0	1	2	3	0	0	1	0	0	2	0	0	1	0.71	2.93	1.09	1.07	5	1	1	22.0386	2	0	1	0	0	4.4	60	1	2	1	1	1	0	1	1	0	0	57	66	56	61	0	0
66	1	1	4	0	0	0	1	2	3	0	0	1	0	0	1	0	0	0	1.75	4.07	1.04	1.1	3	0	0	21.2245	2	0	1	0	0	0	50	1	1	1	2	0	1	2	0	1	0	55	67	57	51	0	0
47	1	1	4	0	0	0	1	1	5	0	0	0	0	1	1	0	0	0	1.2	3.76	1.2	1.34	5	1	1	24.6181	3	0	0	1	0	37	68	1	2	1	1	1	0	1	1	0	0	52	70	64	54	0	1
66	1	1	4	0	0	0	1	2	4	0	0	0	1	0	1	0	1	0	0.7	3.24	1.35	1.03	5	1	1	20.1956	2	0	1	0	0	1	70	1	3	1	1	1	0	1	1	0	0	55	68	66	49	0	0
77	1	1	4	0	0	0	1	2	3	0	0	1	0	0	1	0	0	1	0.75	3.79	1.06	2.01	5	1	1	22.7583	2	0	1	0	0	5	66	1	2	1	1	1	0	1	1	0	0	53	66	56	56	0	0
79	1	1	4	0	0	0	1	2	5	0	0	0	0	1	1	0	1	0	1.28	5.81	1.32	1.49	5	0	0	22.2041	2	0	1	0	0	0	64	1	2	1	1	1	0	1	1	0	0	52	68	60	59	0	0
33	1	1	1	1	0	0	0	1	5	0	0	0	0	1	1	1	0	0	1.32	4.55	1.18	3.02	6	1	1	26.1224	3	0	0	1	0	2.2	56	1	1	1	1	1	0	1	1	0	0	55	62	52	61	0	0
64	1	1	4	0	0	0	1	2	2	0	1	0	0	0	1	0	0	1	1.83	4.73	1	3.52	3	1	1	22.2041	2	0	1	0	0	0	48	1	1	1	2	0	1	2	0	1	0	54	62	52	60	0	0
56	2	1	4	0	0	0	1	1	4	0	0	0	1	0	1	0	0	1	1.51	5.35	1.11	1.17	2	0	0	24.974	3	0	0	1	0	0	65	1	1	1	2	0	1	2	0	1	0	66	63	53	60	0	0
65	1	1	4	0	0	0	1	2	1	1	0	0	0	0	1	0	1	1	1.28	5.81	1.32	2.31	3	1	1	21.4692	2	0	1	0	0	0.9	64	2	0	0	1	1	0	1	1	0	0	51	55	45	54	0	0
77	1	1	4	0	0	0	1	2	1	1	0	0	0	0	2	0	1	1	1.07	3.59	1.23	1.52	3	1	1	26.3656	3	0	0	1	0	2	70	2	0	0	1	1	0	1	1	0	0	55	59	49	55	0	0
49	2	1	2	0	1	0	0	2	5	0	0	0	0	1	1	0	0	1	1.82	2.93	0.91	1.74	3	0	0	27.0552	3	0	0	1	0	29	62	2	0	0	1	1	0	1	1	0	0	57	53	43	50	0	0
66	1	1	4	0	0	0	1	2	4	0	0	0	1	0	1	0	0	0	1.07	3.59	1.23	2.93	4	1	1	20.2812	2	0	1	0	0	1	69	2	0	0	1	1	0	1	1	0	0	52	68	58	53	0	0
79	1	1	4	0	0	0	1	2	1	1	0	0	0	0	1	0	0	0	6.92	4.32	0.9	2.9	5	1	1	25.9516	3	0	0	1	0	24	50	2	0	0	1	1	0	1	1	0	0	55	66	56	49	0	0
56	1	1	2	0	1	0	0	1	3	0	0	1	0	0	1	0	1	0	3.05	4.85	0.9	2.14	3	1	1	26.6749	3	0	0	1	0	1.1	63	2	0	0	1	1	0	1	1	0	0	64	68	58	45	0	0
75	2	1	4	0	0	0	1	2	3	0	0	1	0	0	2	0	1	0	1.79	4.55	1.1	1.25	3	0	0	16.4444	1	1	0	0	0	1.3	67	2	0	0	1	1	0	1	1	0	0	58	77	71	57	0	1
75	2	1	4	0	0	0	1	2	2	0	1	0	0	0	2	0	1	0	0.67	5.86	1.06	1.62	5	0	0	30.385	4	0	0	0	1	8	65	2	0	0	1	1	0	1	1	0	0	68	71	61	51	0	1
62	2	1	4	0	0	0	1	2	4	0	0	0	1	0	1	0	1	0	1.33	5.1	1.17	1.2	3	0	0	28.1337	4	0	0	0	1	0.4	62	2	0	0	1	1	0	1	1	0	0	67	71	65	56	0	1
58	2	1	4	0	0	0	1	1	2	0	1	0	0	0	2	0	1	0	0.65	5.27	2	0.68	3	0	0	25.9695	3	0	0	1	0	1.3	72	2	0	0	1	1	0	1	1	0	0	62	71	57	52	0	1
44	2	1	2	0	1	0	0	1	3	0	0	1	0	0	2	1	1	0	1	5	1	1.23	4	0	0	24.974	3	0	0	1	0	0.2	65	2	0	0	1	1	0	1	1	0	0	68	59	49	55	0	0
80	1	1	4	0	0	0	1	2	5	0	0	0	0	1	1	0	0	0	1.82	2.93	0.91	0.97	4	1	1	24.3141	3	0	0	1	0	0.8	60	2	0	0	1	1	0	1	1	0	0	61	64	54	48	0	0
77	1	1	4	0	0	0	1	2	3	0	0	1	0	0	1	0	0	0	0.65	5.27	2	1.15	3	1	1	25.3515	3	0	0	1	0	6.7	66	2	0	0	1	1	0	1	1	0	0	59	62	52	56	0	0
64	1	1	4	0	0	0	1	2	3	0	0	1	0	0	1	0	0	0	1.33	5.1	1.17	7.2	5	1	1	27.6817	3	0	0	1	0	1.5	65	2	0	0	1	1	0	1	1	0	0	53	58	48	56	0	0
65	1	1	4	0	0	0	1	2	2	0	1	0	0	0	1	0	0	0	1.66	4.72	1.33	2.1	4	1	1	20.6575	2	0	1	0	0	0.5	58	2	0	0	1	1	0	1	1	0	0	50	55	45	42	0	0
65	1	1	4	0	0	0	1	2	4	0	0	0	1	0	1	0	1	0	1.83	2.72	0.7	0.86	3	1	1	24.6097	3	0	0	1	0	0.4	67	2	0	0	1	1	0	1	1	0	0	54	54	44	49	0	0
75	2	1	4	0	0	0	1	2	1	1	0	0	0	0	1	0	1	1	2.66	4.27	0.9	0.22	3	0	0	22.2222	2	0	1	0	0	1	63	2	0	0	1	1	0	1	1	0	0	53	58	48	53	0	0
74	2	1	4	0	0	0	1	2	4	0	0	0	1	0	1	0	0	0	1.13	3.83	1.19	1.53	3	0	0	24.974	3	0	0	1	0	2.3	75	2	0	0	1	1	0	1	1	0	0	54	59	49	52	0	0
70	2	1	4	0	0	0	1	2	3	0	0	1	0	0	1	0	0	0	0.95	4.76	1.3	2.28	5	0	0	28.1337	4	0	0	0	1	3	64	2	0	0	1	1	0	1	1	0	0	57	58	48	50	0	0
75	2	1	4	0	0	0	1	2	3	0	0	1	0	0	1	0	1	0	1.82	3.38	0.68	1.02	5	0	0	24.974	3	0	0	1	0	1.2	61	2	0	0	1	1	0	1	1	0	0	53	55	45	49	0	0
72	2	1	4	0	0	0	1	2	4	0	0	0	1	0	2	0	1	0	0.79	3.69	1.25	1.55	3	0	0	38.5215	4	0	0	0	1	0.2	68	2	0	0	1	1	0	1	1	0	0	53	61	51	51	0	0
56	2	1	3	0	0	1	0	1	4	0	0	0	1	0	1	0	0	0	6.92	4.32	0.9	0.68	4	0	0	28.5665	4	0	0	0	1	1.1	74	2	0	0	1	1	0	1	1	0	0	54	57	47	50	0	0
[truncated: 34 more columns]
